# Supplementary material for: Cutaneous Microbial Community Variation across Populations of Eastern Hellbenders (Cryptobranchus alleganiensis alleganiensis)
Source: Front Microbiol. 2017 Jul 21;8:1379. doi: 10.3389/fmicb.2017.01379 (PMC5519570; doi:10.3389/fmicb.2017.01379)
Supplement: Supplementary file 1 [file Table_1.csv]

Table S1| Metadata for eastern hellbender dorsum microbiota samples. Sample ID, River location, body site, age status, and date of collection is reported.
#SampleID	Species	Subspecies	Sample_type	genetic deme	River	body site	Age	Date
IN01-D	Cryptobranchus alleganiensis	eastern	swab	Ohio	Blue River, IN	dorsum	Adult	6/18/14
IN02-D	Cryptobranchus alleganiensis	eastern	swab	Ohio	Blue River, IN	dorsum	Adult	6/19/14
IN03-D	Cryptobranchus alleganiensis	eastern	swab	Ohio	Blue River, IN	dorsum	Adult	6/20/14
IN04-D	Cryptobranchus alleganiensis	eastern	swab	Ohio	Blue River, IN	dorsum	Adult	6/20/14
IN05-D	Cryptobranchus alleganiensis	eastern	swab	Ohio	Blue River, IN	dorsum	Adult	7/30/14
GA01-D	Cryptobranchus alleganiensis	eastern	swab	Tennessee	Fightingtown Creek, GA	dorsum	adult	6/28/14
GA03-D	Cryptobranchus alleganiensis	eastern	swab	Tennessee	Fightingtown Creek, GA	dorsum	adult	6/28/14
GA04-D	Cryptobranchus alleganiensis	eastern	swab	Tennessee	Fightingtown Creek, GA	dorsum	adult	6/28/14
GA05-D	Cryptobranchus alleganiensis	eastern	swab	Tennessee	Fightingtown Creek, GA	dorsum	adult	6/28/14
GA06-D	Cryptobranchus alleganiensis	eastern	swab	Tennessee	Fightingtown Creek, GA	dorsum	adult	6/28/14
TN01-D	Cryptobranchus alleganiensis	eastern	swab	Tennessee	Hiwassee River, TN	dorsum	adult	6/26/14
TN02-D	Cryptobranchus alleganiensis	eastern	swab	Tennessee	Hiwassee River, TN	dorsum	adult	6/26/14
TN03-D	Cryptobranchus alleganiensis	eastern	swab	Tennessee	Hiwassee River, TN	dorsum	adult	6/26/14
TN04-D	Cryptobranchus alleganiensis	eastern	swab	Tennessee	Hiwassee River, TN	dorsum	adult	6/26/14
TN06-D	Cryptobranchus alleganiensis	eastern	swab	Tennessee	Hiwassee River, TN	dorsum	adult	6/26/14
NC04-D	Cryptobranchus alleganiensis	eastern	swab	Ohio	Little	dorsum	adult	7/16/14
NC05-D	Cryptobranchus alleganiensis	eastern	swab	Ohio	Little	dorsum	adult	7/16/14
NC06-D	Cryptobranchus alleganiensis	eastern	swab	Ohio	Little	dorsum	adult	7/16/14
NC07-D	Cryptobranchus alleganiensis	eastern	swab	Ohio	Little	dorsum	adult	7/16/14
NC09-D	Cryptobranchus alleganiensis	eastern	swab	Ohio	Little	dorsum	adult	7/16/14
NC10-D	Cryptobranchus alleganiensis	eastern	swab	Ohio	Little	dorsum	adult	7/16/14
NC12-D	Cryptobranchus alleganiensis	eastern	swab	Ohio	Little	dorsum	adult	7/16/14
NC13-D	Cryptobranchus alleganiensis	eastern	swab	Ohio	Little	dorsum	adult	7/16/14
VA02-D	Cryptobranchus alleganiensis	eastern	swab	Tennessee	South Fork of the Holston	dorsum	adult	7/14/14
VA03-D	Cryptobranchus alleganiensis	eastern	swab	Tennessee	South Fork of the Holston	dorsum	adult	7/14/14
VA04-D	Cryptobranchus alleganiensis	eastern	swab	Tennessee	South Fork of the Holston	dorsum	adult	7/14/14
VA05-D	Cryptobranchus alleganiensis	eastern	swab	Tennessee	South Fork of the Holston	dorsum	adult	7/14/14
VA06-D	Cryptobranchus alleganiensis	eastern	swab	Tennessee	South Fork of the Holston	dorsum	adult	7/14/14
VA07-D	Cryptobranchus alleganiensis	eastern	swab	Tennessee	South Fork of the Holston	dorsum	adult	7/14/14
VA08-D	Cryptobranchus alleganiensis	eastern	swab	Tennessee	South Fork of the Holston	dorsum	adult	7/14/14
VA09-D	Cryptobranchus alleganiensis	eastern	swab	Tennessee	South Fork of the Holston	dorsum	adult	7/14/14
TN07-D	Cryptobranchus alleganiensis	eastern	swab	Tennessee	Tumbling Creek, TN	dorsum	adult	6/26/14
TN08-D	Cryptobranchus alleganiensis	eastern	swab	Tennessee	Tumbling Creek, TN	dorsum	adult	6/26/14
TN09-D	Cryptobranchus alleganiensis	eastern	swab	Tennessee	Tumbling Creek, TN	dorsum	adult	6/26/14
WV01-D	Cryptobranchus alleganiensis	eastern	swab	Ohio	Buffalo Creek, WV	dorsum	adult	7/27/14
WV02-D	Cryptobranchus alleganiensis	eastern	swab	Ohio	Buffalo Creek, WV	dorsum	adult	7/27/14
WV03-D	Cryptobranchus alleganiensis	eastern	swab	Ohio	Buffalo Creek, WV	dorsum	adult	7/27/14
WV04-D	Cryptobranchus alleganiensis	eastern	swab	Ohio	Buffalo Creek, WV	dorsum	adult	7/27/14
WV05-D	Cryptobranchus alleganiensis	eastern	swab	Ohio	Buffalo Creek, WV	dorsum	adult	7/27/14
NC17-D	Cryptobranchus alleganiensis	eastern	swab	Tennessee	Fires Creek, NC	dorsum	adult	7/29/14
NC18-D	Cryptobranchus alleganiensis	eastern	swab	Tennessee	Fires Creek, NC	dorsum	adult	7/29/14
NC20-D	Cryptobranchus alleganiensis	eastern	swab	Tennessee	Fires Creek, NC	dorsum	adult	7/29/14
NC22-D	Cryptobranchus alleganiensis	eastern	swab	Tennessee	Fires Creek, NC	dorsum	adult	7/29/14
NC23-D	Cryptobranchus alleganiensis	eastern	swab	Tennessee	Fires Creek, NC	dorsum	adult	7/29/14
